# Supplementary material for: Adequacy of Nutrient Intake and Malnutrition Risk in Older Adults: Findings from the Diet and Healthy Aging Cohort Study
Source: Nutrients. 2023 Aug 4;15(15):3446. doi: 10.3390/nu15153446 (PMC10421189; doi:10.3390/nu15153446)
Supplement: Supplementary file 1 [file nutrients-15-03446-s001.zip]

Archive with 1 entries (1 files):
- nutrients-2525223-supplementary.pdf
